# Supplementary material for: The Geomagnetic Field (GMF) Is Necessary for Black Garden Ant (Lasius niger L.) Foraging and Modulates Orientation Potentially through Aminergic Regulation and MagR Expression
Source: Int J Mol Sci. 2023 Feb 23;24(5):4387. doi: 10.3390/ijms24054387 (PMC10002094; doi:10.3390/ijms24054387)
Supplement: Supplementary file 1 [file ijms-24-04387-s001.zip]

Archive with 12 entries (12 files):
- Supplementary Data S1.txt
- Supplementary Figure S1.docx
- Supplementary Figure S2.docx
- Supplementary Figure S3.docx
- Supplementary Table S1.docx
- Supplementary Table S2.docx
- Supplementary Table S3.docx
- Supplementary Table S4.docx
- Supplementary video S1 (NNMF_Phase 1)_LQ.mp4
- Supplementary video S2 (GMF_Phase 1)_LQ.mp4
- Supplementary video S3 (NNMF_Phase 2) LQ.mp4
- Supplementary video S4 (GMF_Phase 2) LQ.mp4
